# Supplementary material for: An Analysis of the Influence of a Patient’s Sex on Quality of Life in Liver and Kidney Transplantation
Source: Healthcare (Basel). 2024 Oct 23;12(21):2116. doi: 10.3390/healthcare12212116 (PMC11544880; doi:10.3390/healthcare12212116)
Supplement: Supplementary file 1 [file healthcare-12-02116-s001.zip]

Archive with 1 entries (1 files):
- healthcare-3246055-supplementary.pdf
